# Supplementary material for: The Toxicological Analysis and Toxicological Risk Assessment of Chosen Elemental Impurities (Ag, Au, Co, Cr, Cs, Li, Mo, Se, and Sr) in Green Tea (Camellia sinensis (L.)) Infusions
Source: Nutrients. 2023 Mar 17;15(6):1460. doi: 10.3390/nu15061460 (PMC10053437; doi:10.3390/nu15061460)
Supplement: Supplementary file 1 [file nutrients-15-01460-s001.zip]

Archive with 1 entries (1 files):
- nutrients-2249837-Supplementary Materials.pdf
